# Supplementary material for: De Novo Venom-Gland Transcriptomics of Spine-Bellied Sea Snake (Hydrophis curtus) from Penang, Malaysia—Next-Generation Sequencing, Functional Annotation and Toxinological Correlation
Source: Toxins (Basel). 2021 Feb 9;13(2):127. doi: 10.3390/toxins13020127 (PMC7915529; doi:10.3390/toxins13020127)
Supplement: Supplementary file 1 [file toxins-13-00127-s001.zip]

Archive with 1 entries (1 files):
- toxins-1076273-supplementary.xlsx
