# Supplementary material for: De Novo Venom-Gland Transcriptomics of Spine-Bellied Sea Snake (Hydrophis curtus) from Penang, Malaysia—Next-Generation Sequencing, Functional Annotation and Toxinological Correlation
Source: Toxins (Basel). 2021 Feb 9;13(2):127. doi: 10.3390/toxins13020127 (PMC7915529; doi:10.3390/toxins13020127)
Supplement: Supplementary file 1 [file toxins-13-00127-s001.zip › toxins-1076273-supplementary.xlsx]

## Sheet: Toxins ID & sequences
Venom-gland transcriptomics of Hydrophis curtus (Penang): Toxin annotation and sequences
Three Finger Toxin (3FTx)
ID	Toxin ID	Subtype	gene Length	Read	FPKM	A. acid sequence	Accesion	Coverage	Species	A.acid length	ID length	Identified Protein	Coverage of mature sequence	Full Sequence	Similarity
CL4404.Contig1_LHA	Short neurotoxin SN160	S-3FTX	537	2770458	262594	MKTLLLTLVVVTIVCLDLGYTMTCCNQQSSQPKTTTNCAGSSCYKKTWSDHRGTRIERGC	Q8UW27	1-81	Hydrophis hardwickii	81	81	Lh_FTX01	1	Full Sequence
						GCPQVKSGIKLECCHTNECNN
Unigene26142_LHA	Short neurotoxin homolog NTL4	S-3FTX	241	84	17.7407	LDLGYTRKCLTKYSQANESSKTCPSGQLLCFKKWEIGNPSGKDVKRGCVATCPKPKKNEI	Q9YGI8	16-86	Bungarus multicinctus	71	86	Lh_FTX02	1	Full Sequence
						IQCCAKDKCNK
Unigene19027_LHA	Short neurotoxin OH-35	S-3FTX	225	70	15.8352	CLDLGDTIICYKSKRPEVFVTCEKFCYKERYMIAPLIYGFHRGCTDYCRNPNSSRCCATD	Q53B49	15-85	Ophiophagus hannah	63	86	Lh_FTX03	1	Full Sequence
						KCN
CL2691.Contig2_LHA	3FTx	S-3FTX	193	36	9.4941	CLDLGYTIECYRGDGLLKYLVTCEKGQNLCYYKSNLRPPKTHRGCTSKCFQNVICCSTNK	C6JUP5	15-78	Micrurus corallinus	62	79	Lh_FTX04	0.983871	Full Sequence
						CN
Unigene28741_LHA	putative three finger toxin precursor	S-3FTX	236	27	5.8232	TRKCLTKYTPLRETSKICPEGKPLCFKRWKKKHGSGNKVFRGCAAKCPKLKHKENIQCCA	F5CPD1	21-82	Micrurus altirostris	66	82	Lh_FTX05	1	Full Sequence
						RDNCNQ
CL2691.Contig1_LHA	Short neurotoxin OH-26	S-3FTX	193	18	4.747	CLDLGYTIECYKRDGLLKYLVTCEKGQNLCFKKSSLRPPITYRGCTSRCLPRDTCCSTNK	Q53B52	15-77	Ophiophagus hannah	62	78	Lh_FTX06	0.983871	Full Sequence
						CN
Unigene33023_LHA	3FTx	S-3FTX	161	11	3.4776	IVCLDLGDTLVCHKGLFLKETMTCPEGKNLCYTKTVPTKTHRYVIFGGCIDIC	C6JUP5	13-64	Micrurus corallinus	53	79	Lh_FTX07	0.758621	Not Full
Unigene25129_LHA	Cytotoxin homolog 5V	S-3FTX	362	808	113.609	CLDLGYTIKCYNSPFPFLYETCKNGKNMCYQKTNRLGGQITVVTRGCTDKCPKGPKYKCC	Q9W716	15-83	Naja atra	66	83	Lh_FTX08	1	Full Sequence
						NTDKCN
CL4756.Contig1_LHA	Cytotoxin homolog 5	S-3FTX	180	135	38.1742	TLVVVTILCLDLGHTLECYNTPLPFFYKTCPEGKNMCYEKSYYIFERRIFRLRGCTDKC	Q91137	7-65	Naja atra	59	83	Lh_FTX09	0.725806	Not Full
CL4404.Contig2_LHA	Cytotoxin A5	S-3FTX	376	211	28.5629	TLVVVTILCLDLGHTLECYNTPLPFIYKTCPKGQNLCYYYLGMKIFFPRGCIDKCPTEGG	P62375	7-83	Naja atra	70	83	Lh_FTX10	1	Full Sequence
						IKCCAIDRCN
CL4404.Contig3_LHA	Cytotoxin A5	S-3FTX	368	160	22.13	TLVVVTIFCLDLGHTLECYKGDDPKILVTCEEGQKLCYYKTYNNYNKTYRGCATRCLPRF	P62375	7-83	Naja atra	69	83	Lh_FTX11	1	Full Sequence
						TCCTTNKCN
Unigene26541_LHA	Cardiotoxin-like protein BMLCL	S-3FTX	300	77	13.064	TLVVVTIICLDLGYTEMCKMCVRPIPFESRCCPEGQDRCYKSYWVNENGKQKAYNGRYPV	Q9PW19	7-103	Bungarus multicinctus	97	103	Lh_FTX12	1	Full Sequence
						TRERGCVTACTGPGSSSIHNLYTCCPTNRCGSSSTSG
Unigene22046_LHA	Long neurotoxin 2	L-3FTX	497	942253	96498.3	MKILLLTLVVVTIVCLDLAYTRTCYRTHPYKPETCPPGQNLCYKKSWCDAFCSSRGKVIE	A3FM53	1-93	Hydrophis hardwickii	93	93	Lh_FTX13	1	Full Sequence
						LGCTAKCPTVKHGKDINCCATDNCNTVANWKSR
Unigene38_LHA	Alpha-bungarotoxin isoform A31	L-3FTX	329	539	83.3875	CLDLGYTTICYTTATERISAVTCPSGENVCYTKMWCDAFCYSRGKVIELGCAATCPPEES	P60615	15-91	Bungarus multicinctus	77	95	Lh_FTX14	0.945946	Full Sequence
						NKEISCCSTDKCNPHPK
Unigene843_LHA	Kappa-bungarotoxin	L-3FTX	330	210	32.3902	CLDLGYTRTCLISPSSTPQTCPNGHDICFLKASCDRFCSIRGPVIEQGCAATCPEFRSNY	P01398	15-86	Bungarus multicinctus	72	87	Lh_FTX15	0.939394	Full Sequence
						RSLLCCTTDNCN
Unigene7827_LHA	Long neurotoxin homolog NTL2	L-3FTX	243	148	31.0001	LVVVTIVCLDLGHTLTCETCRFYTCPNSETCPDGKNICVKLSWTVMRGDGPKHEIRRECA	Q9YGH9	8-87	Bungarus multicinctus	81	87	Lh_FTX16	1	Full Sequence
						ATCPPNKLGLTVLCCTTDNCN
CL1469.Contig2_LHA	Long chain neurotoxin 6	L-3FTX	260	113	22.1214	DLGYTRKCCSYKPLTAKFTETCPGGEDVCYEKTLVSSSGPVRKKVLRLGCSATCPSGVLG	U3FYQ0	14-84	Micrurus fulvius	72	84	Lh_FTX17	1	Full Sequence
						VNIKCCKRDKCN
Unigene26331_LHA	Neurotoxin BM10-1-like	L-3FTX	234	68	14.7911	CLDLGYTLLCYQTPSTIGYQVCEKWQTVCHRYEDSSGQEVKIIRGCSSSCPEKKNVFCCT	Q70WS8	15-84	Bungarus multicinctus	66	84	Lh_FTX18	1	Full Sequence
						TNECNW
CL1469.Contig1_LHA	Long chain neurotoxin 2	L-3FTX	301	42	7.1022	LLLTLVVATILCLDLGYTRKCCSYQSLTRKTTITCPGGEDVCYEKTLVGPSGPVGKTVLK	U3FAC0	4-84	Micrurus fulvius	99	87	Lh_FTX19	0.954545	Full Sequence
						LGCAATCPSRLLGVNIRCCKRDKCNCGUIPUDLLSSIMD
Unigene7693_LHA	Weak toxin 1	NC-3FTX	215	79	18.7024	DLGYTLTCLICPEKYCQKVHTCRNEEKICVKRFYDKKLFGWRAQRGCAVTCPKAKPDETV	Q8AY51	17-86	Bungarus candidus	70	86	Lh_FTX20	1	Full Sequence
						ECCSTDKCNK
					359575							20		18
Phospholipase A2
ID	Toxin ID	Subtype	gene Length	Read	FPKM	A. acid sequence	Accesion	Coverage	Species	A.acid length	ID length	Identified Protein	Coverage	Full Sequence
CL4079.Contig1_LHA	Basic phospholipase A2 73	Group IA	1671	2877753	87656.8	MYPAHLLGLLAVCVSLLGAASIPPLPLNLYQFKNMIQCANHGSRMTLDYMDYGCYCGTGG	Q8UW30	1-146	Hydrophis hardwickii	146	146	Lh_PLA01	1	Full Sequence
						SGTPVDELDRCCKIHDDCYGEAEKQGCYPKMLIYDYDCGSNGPYCKNVTKKCNRKVCDCD
						VAAAKCFARNAYNNANYNIDTKKRCK
CL4079.Contig2_LHA	Acidic phospholipase A2	Group IA	509	1273	127.297	VSLLGAANVPPQHLNLYQLKNMIQCAGTRPWIAYLKYGCYCGYGGTGTPVDELDRCCYVH	P00606	14-145	Bungarus multicinctus	132	145	Lh_PLA02	1	Full Sequence
						DNCYDEAKKIHGCNPTTKTYSYTCTKPNLTCKDVKDKCARFVCDCDRTAAICFAKAPYNI
						ANIMISASTTCQ
CL2452.Contig1_LHA	Phospholipase A2 MALT0035C	Group IA	166	109	33.4216	MNPAHLLVLAAVCVSLLAASAIPPQPLNLYQFRNMILCTLPGSSPVWDYADYGC	F5CPF1	1-54	Micrurus altirostris	54	142	Lh_PLA03	0.272727	Not Full
CL2006.Contig3_LHA	Phospholipase A2 GL16-1	Group IB	288	122	21.5613	GSGTPVDELDRCCQTHDNCYGDAQKHPDCKHFWESPYTKTYSYTCSEKTVTCTDKKDKCA	Q8JFB2	60-152	Laticauda semifasciata	92	152	Lh_PLA04	0.70229	Not Full
						AFICDCDRVAAHCFAKAPYNKENRNINSKRCK
Unigene842_LHA	Basic phospholipase A2 beta-bungarotoxin A1 chain	Group IA	156	18	5.8729	YVHDNCYGDAEKKHKCSPKTQSYSYKLTKRTIICYGAAGTCGRIVCDCDRT	P00617	73-123	Bungarus multicinctus	51	147	Lh_PLA05	0.404762	Not Full
CL2006.Contig1_LHA	Phospholipase A2 pkP2	Group IB	234	18	3.9153	CYGEAEKHPECKGFWQKPYYKKYSYTCSEGTLTCTDTDDQCAAFVCNCDRVAAHCFAKAP	Q8JFG2	78-149	Laticauda semifasciata	74	152	Lh_PLA06	0.564885	Not Full
						YNKENRNINSKRCK
					87848.8							6		2
Cysteine-rich Secretory Protein
ID	Toxin ID	Subtype	gene Length	Read	FPKM	A. acid sequence	Accesion	Coverage	Species	A.acid length	ID length	Identified Protein	Coverage	Full Sequence
CL14.Contig2_LHA	Cysteine-rich venom protein 2		3226	984290	15529.8	MIAFIVLLSLAAVLQQSSGTVDFASESSNKKDYQREIVDKHNALRRSVKPTARNMLQMKW	Q8UW11	1-238	Hydrophis hardwickii	238	238	Lh_CRP01	1	Full Sequence
						NSHAAQNAKRSADRCTFAHSPEHTRTVGKFRCGENIFMSSQPFAWSGVVQAWYDEIKNFV
						YGIGAKPPGSVIGHYTQIVWYKSHLLGCASAKCSSTKYLYVCQYCPAGNIRSSIATPYKS
						GPSCGDCPSACVNGLCTNPCEYEDAYTNCNDLVKERKCQTEWIKSQCPATCFCHNKII
Unigene26253_LHA	Cysteine-rich seceretory protein Bc-CRPb		246	71	14.6903	PSACVNGLCTNPCKYNDDYTNCKSLAKQDGCQTERIKSKCAASCFCHTEII	F2Q6G1	188-238	Bungarus candidus	51	238	Lh_CRP02	0.232877	Not full
Unigene26375_LHA	Cysteine-rich seceretory protein Bc-CRPb		214	45	10.703	AAQNAKRWADGCTFAHSPPHLRTVGKFSCGENLFMSSQPYEWSKVIQLWYDENKNFVYGV	F2Q6G2	64-134	Bungarus candidus	71	238	Lh_CRP03	0.324201	Not full
						GANPPDSVIGH
					15555.2							3		1
Phospholipase A2 Inhibitor
ID	Toxin ID	Subtype	gene Length	Read	FPKM	A. acid sequence	Accesion	Coverage	Species	A.acid length	ID length	Identified Protein	Coverage	Full Sequence
CL4690.Contig9_LHA	phospholipase A2 inhibitor-like		4807	54956	581.901	MRPPVPPLLIACLVMSLNSYTQQVPPCLPQYPGPESNSSFVCNSSSFHEFPSGFPSETKT	A0A6J1W4V4	115-255	Notechis scutatus	309	279	Lh_PLAI01	0.501792	Not full
						ITVQSTQISNLGVEALQGLPELQGLYLLGNQLKILPSGLFRNLPALHSLDLSGNLLEDLP
						ADLFASIRSLAYLSLSSNQLTELRPLWFETLEQLKILRLDHNQLKEIPPDCFRKLTLLTS
						LDLSSNLLRCLSPEMFRGLAFLTVLNLKNNPVASIAPGTFRGTPTLWILSLRSNSLTHIP
						PGLFQSLKNLERLDLSANEITSLEAPLVNVSSEFTLDLSGNPWACDCRLQALFNWAQEGN
						VDLFSKEDV
					581.901							1		1
C-type Lectin
ID	Toxin ID	Subtype	gene Length	Read	FPKM	A. acid sequence	Accesion	Coverage	Species	A.acid length	ID length	Identified Protein	Coverage	Full Sequence
Unigene25979_LHA	C-type lectin 1		713	4316	308.106	MGRFLFASLGLLVVAFSLSGTGANLYCPFDWLSYNVSCYKLFYSLVTWDQAQRFCVEQQE	A3FM55	1-164	Hydrophis hardwickii	164	164	Lh_SCL01	1	Full Sequence
						NSQLASIHDVGESVKLSNYISQRWGFFDVWMGLRLSKRNGIWEWSDGSNLTYTSWKEGEP
						NNLFNMEFCAVLSAGTRYLQWNDKKCTLLHPFLCQFQPRSEANG
Unigene16325_LHA	C-type lectin isoform 1		729	2474	172.735	MGRFLLVSLSLLVMTLSLNGIGADHHCPSYWISLGKFCYKVIKEWKTWEDAEASCVQLHS	H8PG89	1-157	Parasuta nigriceps	172	157	Lh_SCL02	1	Full Sequence
						SSHLASIHSQEESRYITQAIARRQVFFTDVWIGLNDPGKNRTWEWTDGSDFDYTSWGIFE
						PGNADRGQYCTKLSSVVSKPRWRRRRPKGAPHRHYRWKTAKCESKNFFICKM
Unigene26063_LHA	Venom C-type lectin mannose binding isoform 4		706	867	62.5061	MKRFTFLSLGLLVVALSLRGTGAHPDCPFEWSPFNGHCYKVFKTLKSWRDAEMSCRQQEE	D2YVK4	1-164	Hoplocephalus stephensii	164	165	Lh_SCL03	0.992958	Full Sequence
						GSHLASIQSWAESAYVAKLIARNVFLINVWIGLSDRKKRRIWKWSDGSRFLHRSWKRGEP
						NNFLWNEYCVELWSFSGYLSWNDQNCRSKRYFVCKFQPQVEGST
					543.347							3		3
Kunitz-type Protease Inhibitor
ID	Toxin ID	Subtype	gene Length	Read	FPKM	A. acid sequence	Accesion	Coverage	Species	A.acid length	ID length	Identified Protein	Coverage	Full Sequence
Unigene13702_LHA	Putative Kunitz-type serine protease inhibitor		2094	12134	294.941	MTCEKSLALWITLAAALAAAESPPGQCHSPKTVGPCRASFHRWWYNATSQMCQEFIFGGC	B2BS84	1-252	Austrelaps labialis	249	252	Lh_KUN01	1	Full Sequence
						KGNANNFVSKQVCFQTCIRGGAAEATVVPSGPATEVATPRAGHLPEVYESRPGFREFCAA
						PRVVGPCRASFLRWYFDLESRMCKMFVYGGCRGNKNNYLFEEHCWSQCTEITEEPGDAGA
						HSPLPSEPFRFSTRAVVLAVLLAILVTILLGSMGVFFVKICRKNPELSVGTVWSTLDDKE
						YLMSNAYTL
Unigene20844_LHA	Kunitz-type protease inhibitor 1		2448	1707	35.492	MGRNRSRLQAGLLVTWVFLAGLVLGQEQNGEGASFGETCLAQFTTGFPEFVLDANASVEN	V8N7R6	1-506	Ophiophagus hannah	515	506	Lh_KUN02	1	Full Sequence
						GATFLASPPVESNRDCVLACCKNPDCNLALVEQSPGEEDPDGIQNCFLLNCLYDQALVCR
						FAKKDGFLNYVRREVYNAYATMRNLGNRDDLPPKARAWKDVKVQPKDEPVILNGSESTDD
						NGIVNYEWTLLSGDSSVVMEKQNDIMKLSNLNEGIYIFQFTVTDTADQQHSINITVTVLN
						SEHTADHCLAPYKVGRCRGSFQRWYYNPKIEQCQEFIFGGCNPNKNNYVRKEECDLACKN
						VQGAVEKRQEPTCNGNCLPLHFKCEDGCCIDKTLECDETSDCQDGSDEKSCDSYNEGFHK
						LQKINISAKVGYCVDMPDTGPCVESIPRWYYNPLTEKCGRFTYGGCEGNKNNFEQEETCM
						ISCKGITKQHMIDQRWRGYDYQHASLSTFEVAIAVLLCVCIMIVLVVLGYFFLKNRKKYR
						RRRQPPTAANSTLSSVLSTAEDTEHLVYNSTTKPI
CL2150.Contig3_LHA	Kunitz-type serine protease inhibitor homolog beta-bungarotoxin B1 chain		409	252	31.3607	FIMSSGGLLLLLGLLTLWAELTPVSSRKRHPDCDKPPDKGNCGRVIRNFYYDTKLQTCKP	Q8AY46	1-84	Bungarus candidus	86	85	Lh_KUN03	0.983607	Full Sequence
						FMYRGCKGNGNHFKTETLCRCECLVY
CL2150.Contig2_LHA	Kunitz-type serine protease inhibitor PILP-2		350	171	24.8677	ELTPVSSRQRHPVCNLPLETGKCTAYRTAFYYASNRRKCLKFTYGGCGGNANNFKNIDEC	B4ESA3	1-82	Bungarus multicinctus	66	83	Lh_KUN04	0.983051	Full Sequence
						KRTCAD
CL2150.Contig1_LHA	Kunitz-type serine protease inhibitor spermatin		402	61	7.7235	MSSGGLLLLLGLLTLWAELTPSNARPDFCNLPAEKGLCLAYIPSFHYHPGLKRCAQFIYG	C1IC52	1-79	Walterinnesia aegyptia	79	81	Lh_KUN05	0.982456	Full Sequence
						GCGGNANRFETIDECKRTC
Unigene13751_LHA	Kunitz-type serine protease inhibitor 28		256	34	6.76	ELTPVSSKKHPYFCNLPPDKGPCTARHLAFYYHPPSRKCLQFVYGGCKDNGNRFKTIAEC	F8J2F3	18-83	Drysdalia coronoides	66	83	Lh_KUN06	1	Full Sequence
						IATCVA
Unigene30397_LHA	Protease inhibitor 4		222	22	5.044	HQQACYUNPASQKCQEFIUGGCMGNATNFKTRGSSHRTC	C1IC53	46-81	Walterinnesia aegyptia	39	83	Lh_KUN07	0.491525	Not Full
CL2380.Contig1_LHA	Kunitz-type serine protease inhibitor vestiginin-2		262	21	4.0797	GLLTLWAELTPVSSKPRPKFCDQFYDFYHCYTREMAFYYNRLSKKCELFHFGGCKNNPNN	A6MFL2	16-81	Demansia vestigiata	71	83	Lh_KUN08	0.966102	Full Sequence
						FKTMAECERTC
CL4650.Contig1_LHA	Kunitz-type serine protease inhibitor		195	9	2.3492	CNLPVDKGKCNSHIPSFYYNRVSKRCEKFIYRACGGNANRFRSIEECKRTCVG	P20229	5-57	Naja naja	53	57	Lh_KUN09	0.929825	Full Sequence
Unigene21860_LHA	Kunitz-type serine protease inhibitor 161		161	7	2.213	LWAELTPSNARPDFCNLPVDSGSCKAYITSFYYHPVSGECHEFGYGGCEGNDN	F8J2F4	15-69	Drysdalia coronoides	53	83	Lh_KUN10	0.661538	Not Full
					414.831							10		8
Snake Venom Metalloproteinase
ID	Toxin ID	Subtype	gene Length	Read	FPKM	A. acid sequence	Accesion	Coverage	Species	A.acid length	ID length	Identified Protein	Coverage	Full Sequence
Unigene25717_LHA	Zinc metalloproteinase-disintegrin-like NaMP	P-III	618	2610	214.961	MIQAVLVTICLVVFPYQGSSTILESGKVKDYEVVYPQKIPSSPKGRLQKREEKIKYEDTM	A8QL59	1-181	Naja atra	181	621	Lh_SMP01	0.267887	Not Full
						KYEFKVNGEPVVLNLEKNKRLFSKDYTETYYSPDGRKITTSPPVQDHCYYHGHIQNDTDS
						SAVIRACDGLNGYFKSNSEMYIIEPLKHSDSEAHAVFKYENLEKEDETPKTCRAIHNPGE
						S
Unigene25716_LHA	Zinc metalloproteinase-disintegrin-like NaMP	P-III	1268	773	31.0291	DEPMKKTSKLFATPEKGKEYLEAEKYIELYIVADNLVYRKYSGNITDVRRRIFEILNLVN	A8QL59	182-605	Naja atra	422	621	Lh_SMP02	0.702163	Not Full
						LYYKVFNVHVILIGLEVWSDEDKILINGSSDPTLKSFAKWRHSDLLKRKRNDNAQLLTGI
						HFEEGILGVAFVGGMCDNFTSVGVIQDNSIQAVLVAAVMTHELGHNLGMKHDTDSCTCNK
						EPCVMKASINFNPPWEFSSCSSQDYQNYIMTETAQCMLNNPLTTNIVPIVICGNGFVEEG
						EECDCGLPEICKNECCEAATCKLKPEAECASGACCEKCQLRRAGELCRAAKDDCDFDELC
						TGQSAECPVNLFHMDGQPCQNNQGYCYNGKCPIMTNQCIDLWRPGVKVSSGICFTLNQNG
						RSCGFCRIEHGTKIPCAEKDVKCGTLFCKRINSMICSCKVSSHDPSYGMVESGTKCGDGM
						VC
CL4690.Contig4_LHA	Porphyriacase-1	P-III	4234	287	20.4917	VNDYEVVHPQKVPPLPKGVVQNPQPETKYEDTMQYEFQVNGEPVVLHLERNKGLFSEDYT	B5KFV2	28-217	Pseudechis porphyriacus	190	613	Lh_SMP03	0.320405	Not Full
						ETHYAPDGREITTSPPVQDHCYYHGYIQNEADSSAVISACDGLKGHFKHRGETYFIEPLK
						FSDSESHAIYKDENVEKEDEIPKICALTHTTSESDEPIEKISQLTNTPEQDRYLQVKKYI
					3.4502	EFYVVVDNKM
CL4690.Contig7_LHA	Porphyriacase-1	P-III	4286	1435	17.0415	VNDYEVVHPQKVPPLPKGVVQNPQPETKYEDTMQYEFQVNGEPVVLHLERNKGLFSEDYT	B5KFV2	28-217	Pseudechis porphyriacus	190	613	Lh_SMP03	0.320405
						ETHYAPDGREITTSPPVQDHCYYHGYIQNEADSSAVISACDGLKGHFKHRGETYFIEPLK
						FSDSESHAIYKDENVEKEDEIPKICALTHTTSESDEPIEKISQLTNTPEQDRYLQVKKYI
						EFYVVVDNKM
Unigene25719_LHA	Scutatease-1	P-III	1256	505	20.4649	DEPMKKTSKLFATPEKGKEYLEAEKYIELYIVADNLVYRKYSGNITDVRRRIFEILNLVN	B5KFV7	177-593	Notechis scutatus	418	608	Lh_SMP04	0.710884	Not Full
						LYYKVFNVHVILIGLEVWSDEDKILINGSSDPTLKSFAKWRHSDLLKRKRNDNAQLLTGI
						QFSGTILGLGYLGTLCSPEESVAVIEVYNRRTSIMASTMAHELGHNLGIHHDNASCNCNA
						GPCIMSATISFEPLSEFSSCSVQEHQRYLLRVRPQCILNKPLSTDIVTPPACGNYLVEVG
						EECDCGFPQDCQSACCNATTCKLQHEAQCDSEDCCEKCKFKKAGAECRAPKDDCDLPESC
						TGQSAECPTDSFQRNGHPCQNNQGYCYNGKCPIMTNQCIALLGPGVNVSPDGCFTNNQKG
						RGCSFCRMEHGTKIPCAAKDVKCGMLYCENAKDTCTCFSKTNDPDTGMVEPGTKCGDG
CL4690.Contig3_LHA	Porphyriacase-1	P-III	4125	293	6.9299	VNDYEVVHPQKVPPLPKGVVQNPQPETKYEDTMQYEFQVNGEPVVLHLERNKGLFSEDYT	B5KFV2	28-221	Pseudechis porphyriacus	194	613	Lh_SMP05	0.32715	Not Full
						ETHYAPDGREITTSPPVQDHCYYHGYIQNEADSSAVISACDGLKGHFKHRGETYFIEPLK
						FSDSESHAIYKDENVEKEDEIPKICALTHTTSESDEPIEKISQLTNTPEQDRYLQVKKYI
					3.6154	EFFMVVDNVMVSNW
CL4690.Contig6_LHA	Porphyriacase-1	P-III	4177	272	3.3145	VNDYEVVHPQKVPPLPKGVVQNPQPETKYEDTMQYEFQVNGEPVVLHLERNKGLFSEDYT	B5KFV2	28-221	Pseudechis porphyriacus	194	613	Lh_SMP05	0.32715
						ETHYAPDGREITTSPPVQDHCYYHGYIQNEADSSAVISACDGLKGHFKHRGETYFIEPLK
						FSDSESHAIYKDENVEKEDEIPKICALTHTTSESDEPIEKISQLTNTPEQDRYLQVKKYI
						EFFMVVDNVMVSNW
Unigene393_LHA	Porphyriacase-1	P-III	2399	133	5.5596	VNDYEVVHPQKVPPLPKGVVQNPQPETKYEDTMQYEFQVNGEPVVLHLERNKGLFSEDYT	B5KFV2	28-215	Pseudechis porphyriacus	188	613	Lh_SMP06	0.317032	Not Full
						ETHYAPDGREITTSPPVQDHCYYHGYIQNEADSSAVISACDGLKGHFKHRGETYFIEPLK
						FSDSESHAIYKDENVEKEDEIPKICALTHTTSESDEPIEKISQLTNTPEQDRYLQVKKYI
					2.8218	EFYVVVDN
Unigene392_LHA	Porphyriacase-1	P-III	2863	154	2.7378	VNDYEVVHPQKVPPLPKGVVQNPQPETKYEDTMQYEFQVNGEPVVLHLERNKGLFSEDYT	B5KFV2	28-215	Pseudechis porphyriacus	188	613	Lh_SMP06	0.317032
						ETHYAPDGREITTSPPVQDHCYYHGYIQNEADSSAVISACDGLKGHFKHRGETYFIEPLK
						FSDSESHAIYKDENVEKEDEIPKICALTHTTSESDEPIEKISQLTNTPEQDRYLQVKKYI
						EFYVVVDN
Unigene30700_LHA	Zinc metalloproteinase-disintegrin-like BmMP	P-III	164	17	5.2761	TLNQNGQKCSFCRIENGTKIPCAAQDVKCGRLYCKKATSRACICPLSQDDPDYGMVDPGTKCGDG	A8QL49	526-590	Bungarus fasciatus	65	605	Lh_SMP07	0.111111	Not Full
Unigene388_LHA	Zinc metalloproteinase-disintegrin-like MTP9	P-III	1082	109	5.1275	QSKVAVIQDHSKRTSMVASTMAHELGHNLGIHHDNASCNCNAGPCIMSATIS	F8RKV9	322-370	Drysdalia coronoides	52	611	Lh_SMP08	0.0879865	Not Full
Unigene391_LHA	Carinatease-1	P-III	1729	172	5.0634	VNDYEVVHPQKVPPLPKGVVQNPQPETKYEDTMQYEFQVNGEPVVLHLERNKGLFSEDYT	B5KFV1	28-596	Tropidechis carinatus	575	608	Lh_SMP09	0.977891	Full Sequence
						ETHYAPDGREITTSPPVQDHCYYHGYIQNEADSSAVISACDGLKGHFKHRGETYFIEPLK
						FSDSESHAIYKDENVEKEDEIPKICALTHTTSESDEPIEKISQLTNTPEQDRYLQVKKYI
						EFYVVVDNKMYRNYNSAKHAIKTKVYEIVNHLNMMYRPLNFLIALIGLEIWSNQDKIKIE
						PAVDVTLKSFGEWRETVLLPRKRNDNAQLLTGIHFEEGILGVAFVGGMCDNFTSVGVIQD
						NSIQAVLVAAVMTHELGHNLGMKHDTDSCTCNKEPCVMKASINFNPPWEFSSCSSQDYQN
						YIMTETAQCMLNNPLTTNIVPIVICGNGFVEEGEECDCGLPEICKNECCEAATCKLKPEA
						ECASGACCEKCQLRRAGELCRAAKDDCDFDELCTGQSAECPVNLFHMDGQPCQNNQGYCY
						NGKCPIMTNQCIDLWRPGVKVSSGICFTLNQNGRSCGFCRIEHGTKIPCAEKDVKCGTLF
						CKRINSMICSCKVSSHDPSYGMVESGTKCGDGMVC
CL4690.Contig1_LHA	Scutatease-1	P-III	3564	340	4.8557	VNDYEVVHPQKVPPLPKGVVQNPQPETKYEDTMQYEFQVNGEPVVLHLERNKGLFSEDYT	B5KFV7	28-608	Notechis scutatus	586	608	Lh_SMP10	0.996599	Full Sequence
						ETHYAPDGREITTSPPVQDHCYYHGYIQNEADSSAVISACDGLKGHFKHRGETYFIEPLK
						FSDSESHAIYKDENVEKEDEIPKICALTHTTSESDEPIEKISQLTNTPEQDRYLQVKKYI
						EFYVVVDNKMYRNYNSAKHAIKTKVYEIVNHLNMMYRPLNFLIALIGLEIWSNQDKIKIE
						PAVDVTLKSFGEWRETVLLPRKRNDNAQLLTGIQFSGTILGLGYLGTLCSPEESVAVIEV
						YNRRTSIMASTMAHELGHNLGIHHDNASCNCNAGPCIMSATISFEPLSEFSSCSVQEHQR
						YLLRVRPQCILNKPLSTDIVTPPACGNYLVEVGEECDCGFPQDCQSACCNATTCKLQHEA
						QCDSEDCCEKCKFKKAGAECRAPKDDCDLPESCTGQSAECPTDSFQRNGHPCQNNQGYCY
						NGKCPIMTNQCIALLGPGVNVSPDGCFTNNQKGRGCSFCRMEHGTKIPCAAKDVKCGMLY
						CENAKDTCTCFSKTNDPDTGMVEPGTKCGDGKVCSNRQCVDVQTAY
Unigene396_LHA	Porphyriacase-1	P-III	2290	114	4.4559	VNDYEVVHPQKVPPLPKGVVQNPQPETKYEDTMQYEFQVNGEPVVLHLERNKGLFSEDYT	B5KFV2	28-217	Pseudechis porphyriacus	190	613	Lh_SMP11	0.320405	Not Full
						ETHYAPDGREITTSPPVQDHCYYHGYIQNEADSSAVISACDGLKGHFKHRGETYFIEPLK
						FSDSESHAIYKDENVEKEDEIPKICALTHTTSESDEPIEKISQLTNTPEQDRYLQVKKYI
					2.5338	EFFMVVDNVM
Unigene389_LHA	Porphyriacase-1	P-III	2754	104	1.9221	VNDYEVVHPQKVPPLPKGVVQNPQPETKYEDTMQYEFQVNGEPVVLHLERNKGLFSEDYT	B5KFV2	28-217	Pseudechis porphyriacus	190	613	Lh_SMP11	0.320405
						ETHYAPDGREITTSPPVQDHCYYHGYIQNEADSSAVISACDGLKGHFKHRGETYFIEPLK
						FSDSESHAIYKDENVEKEDEIPKICALTHTTSESDEPIEKISQLTNTPEQDRYLQVKKYI
						EFFMVVDNVM
CL4690.Contig2_LHA	Carinatease-1	P-III	3616	281	3.9554	VNDYEVVHPQKVPPLPKGVVQNPQPETKYEDTMQYEFQVNGEPVVLHLERNKGLFSEDYT	B5KFV1	28-310	Tropidechis carinatus	288	608	Lh_SMP12	0.489796	Not Full
						ETHYAPDGREITTSPPVQDHCYYHGYIQNEADSSAVISACDGLKGHFKHRGETYFIEPLK
						FSDSESHAIYKDENVEKEDEIPKICALTHTTSESDEPIEKISQLTNTPEQDRYLQVKKYI
						EFYVVVDNKMYRNYNSAKHAIKTKVYEIVNHLNMMYRPLNFLIALIGLEIWSNQDKIKIE
						PAVDVTLKSFGEWRETVLLPRKRNDNAQLLTYVSLWGKGVGLSGSGEL
Unigene10049_LHA	Snake venom metalloproteinase-disintegrin-like mocarhagin	P-III	157	12	3.8904	KEDETPKICGVTQTTWESFEPIKKSSQLAITSEQRRYLQAKKYIEFYVVVD	Q10749	164-214	Naja mossambica	51	609	Lh_SMP13	0.0865874	Not Full
CL4690.Contig5_LHA	Scutatease-1	P-III	3563	218	3.1142	YRNYNSAKHAIKTKVYEIVNHLNMMYRPLNFLIALIGLEIWSNQDKIKIEPAVDVTLKSF	B5KFV7	213-608	Notechis scutatus	396	608	Lh_SMP14	0.673469	Not Full
						GEWRETVLLPRKRNDNAQLLTGIQFSGTILGLGYLGTLCSPEESVAVIEVYNRRTSIMAS
						TMAHELGHNLGIHHDNASCNCNAGPCIMSATISFEPLSEFSSCSVQEHQRYLLRVRPQCI
						LNKPLSTDIVTPPACGNYLVEVGEECDCGFPQDCQSACCNATTCKLQHEAQCDSEDCCEK
						CKFKKAGAECRAPKDDCDLPESCTGQSAECPTDSFQRNGHPCQNNQGYCYNGKCPIMTNQ
						CIALLGPGVNVSPDGCFTNNQKGRGCSFCRMEHGTKIPCAAKDVKCGMLYCENAKDTCTC
						FSKTNDPDTGMVEPGTKCGDGKVCSNRQCVDVQTAY
Unigene29028_LHA	Scutatease-1	P-III	178	10	2.8595	IGLEIWSKRDESIVHPDVKITLASFAKWRETVLLPRKWNDNAALLTGIDFKGITVGYAY	B5KFV7	248-306	Notechis scutatus	59	608	Lh_SMP15	0.10034	Not Full
Unigene28732_LHA	Snake venom metalloproteinase-disintegrin-like mocarhagin	P-III	151	8	2.6966	FYVVVDNRMYRKYKGKKHTIKRRVYEIVNILNTIYRPLNFHIALIGLEI	Q10749	209-257	Naja mossambica	49	609	Lh_SMP16	0.0831919	Not Full
Unigene16191_LHA	Zinc metalloproteinase-disintegrin-like BfMP	P-III	278	14	2.5633	NGKCPIMKNQCIANLGPGVTVSPDMCFTLNQRGRGCGFCRIENRKKIPCAAEDRKCGRLY	A8QL48	499-590	Bungarus fasciatus	92	605	Lh_SMP17	0.157265	Not Full
						CKKATSRACICPLSQDDPDYGMVDPGTKCGDG
Unigene16192_LHA	Zinc metalloproteinase-disintegrin-like BfMP	P-III	197	9	2.3253	TLNQNGQKCSFCRIENGTKIPCAAQDVKCGRLYCKKATSRACICPLSQDDPDYGMVDPGT	A8QL48	526-590	Bungarus fasciatus	65	605	Lh_SMP18	0.111111	Not Full
						KCGDG
Unigene390_LHA	Zinc metalloproteinase-disintegrin-like NaMP	P-III	2193	93	2.1585	VNDYEVVHPQKVPPLPKGVVQNPQPETKYEDTMQYEFQVNGEPVVLHLERNKGLFSEDYT	A8QL59	28-618	Naja atra	590	621	Lh_SMP19	0.981697	Full Sequence
						ETHYAPDGREITTSPPVQDHCYYHGYIQNEADSSAVISACDGLKGHFKHRGETYFIEPLK
						FSDSESHAIYKDENVEKEDEIPKICALTHTTSESDEPIEKISQLTNTPEQDRYLQVKKYI
						EFYVVVDNKMYRNYNSAKHAIKTKVYEIVNHLNMMYRPLNFLIALIGLEIWSNQDKIKIE
						PAVDVTLKSFGEWRETVLLPRKRNDNAQLLTGIHFEEGILGVAFVGGMCDNFTSVGVIQD
						NSIQAVLVAAVMTHELGHNLGMKHDTDSCTCNKEPCVMKASINFNPPWEFSSCSSQDYQN
						YIMTETAQCMLNNPLTTNIVPIVICGNGFVEEGEECDCGLPEICKNECCEAATCKLKPEA
						ECASGACCEKCQLRRAGELCRAAKDDCDFDELCTGQSAECPVNLFHMDGQPCQNNQGYCF
						RGTCPTLTKQCIALWGPDAEVAPYGCFIYNQQGNDYGYCKQENGTNIPCEPKDVKCGRLY
						CIDNSTEEKSCKFYFSNENANFGMVEPGTKCGEGMVCGSGQCINLETAFG
Unigene35718_LHA	Stephensease-1	P-III	187	7	1.9053	NLGINHDIDFCNCIDSPCIMSKKISDKPLYEFSNCSVQEHQAYLLKERPQCILNKPLSTD	B5KFV4	346-406	Hoplocephalus stephensii]	61	611	Lh_SMP20	0.103215	Not Full
						I
Unigene395_LHA	Zinc metalloproteinase-disintegrin-like NaMP	P-III	1728	63	1.8557	YRNYNSAKHAIKTKVYEIVNHLNMMYRPLNFLIALIGLEIWSNQDKIKIEPAVDVTLKSF	A8QL59	219-605	Naja atra	385	621	Lh_SMP21	0.640599	Not Full
						GEWRETVLLPRKRNDNAQLLTGIHFEEGILGVAFVGGMCDNFTSVGVIQDNSIQAVLVAA
						VMTHELGHNLGMKHDTDSCTCNKEPCVMKASINFNPPWEFSSCSSQDYQNYIMTETAQCM
						LNNPLTTNIVPIVICGNGFVEEGEECDCGLPEICKNECCEAATCKLKPEAECASGACCEK
						CQLRRAGELCRAAKDDCDFDELCTGQSAECPVNLFHMDGQPCQNNQGYCYNGKCPIMTNQ
						CIDLWRPGVKVSSGICFTLNQNGRSCGFCRIEHGTKIPCAEKDVKCGTLFCKRINSMICS
						CKVSSHDPSYGMVESGTKCGDGMVC
Unigene25718_LHA	Zinc metalloproteinase-disintegrin-like MTP9	P-III	853	30	1.7901	PLQSKVAVIQDHSKRTSMVASTMAHELGHNLGIHHDNASCNCNAGPCIMSATIS	F8RKV9	318-370	Drysdalia coronoides	54	611	Lh_SMP22	0.0913706	Not Full
Unigene394_LHA	Zinc metalloproteinase-disintegrin-like NaMP	P-III	2192	53	1.2307	YRNYNSAKHAIKTKVYEIVNHLNMMYRPLNFLIALIGLEIWSNQDKIKIEPAVDVTLKSF	A8QL59	219-618	Naja atra	400	621	Lh_SMP23	0.665557	Not Full
						GEWRETVLLPRKRNDNAQLLTGIHFEEGILGVAFVGGMCDNFTSVGVIQDNSIQAVLVAA
						VMTHELGHNLGMKHDTDSCTCNKEPCVMKASINFNPPWEFSSCSSQDYQNYIMTETAQCM
						LNNPLTTNIVPIVICGNGFVEEGEECDCGLPEICKNECCEAATCKLKPEAECASGACCEK
						CQLRRAGELCRAAKDDCDFDELCTGQSAECPVNLFHMDGQPCQNNQGYCFRGTCPTLTKQ
						CIALWGPDAEVAPYGCFIYNQQGNDYGYCKQENGTNIPCEPKDVKCGRLYCIDNSTEEKS
						CKFYFSNENANFGMVEPGTKCGEGMVCGSGQCINLETAFG
					354.56							23		3
Cystatin
ID	Toxin ID	Subtype	gene Length	Read	FPKM	A. acid sequence	Accesion	Coverage	Species	A.acid length	ID length	Identified Protein	Coverage	Full Sequence
Unigene7825_LHA	Cystatin		849	2198	131.774	MVHSQLPVAGPLRLLCALLLLPSATMIPGGLSPRSVTDPDVQEAAEFAVQEYNALSANAY	E3P6N8	1-141	Pseudechis australis	141	141	Lh_CYS01	1	Full Sequence
						YYKQLRIVEAQSQVVTGAKYYLTMELMKTKCAKTNGKPKVYKEIQNCELPPKAQQEKLTC
						HFQVWSRPWLEKIELTKMSCN
Unigene7979_LHA	Cystatin		1184	1832	78.7557	ENKNAGRCAAVTGRRGFGWERGAACGGKMALLRGLLVCSVLLLSCICKQALGTRLLGGRE	V8NX38	8-171	Ophiophagus hannah	164	171	Lh_CYS02	0.959064	Full Sequence
						NASPEEPGVQAALQFAMNEYNRGSNDMYASRVSEVVEAQKQLVSGMKYYLTVKIGRTVCR
						KGASDLENCAFHDTPKLAQIITCTFEVYHVPWRNIISLQKSSCT
Unigene13241_LHA	Cystatin-B		646	662	52.1595	MRCLVLTPLWLRPURQLIQGLDGEGQETPSLLFAQRVGAATSFPS	V8P5H9	1-46	Ophiophagus hannah	45	146	Lh_CYS03	0.308219	Not full
					262.689							3		2
Dipeptidyl Peptidase IV
ID	Toxin ID	Subtype	gene Length	Read	FPKM	A. acid sequence	Accesion	Coverage	Species	A.acid length	ID length	Identified Protein	Coverage	Full Sequence
Unigene18418_LHA	Venom dipeptidylpeptidase IV		5943	9271	79.4016	MKTVLKCLLGLLALGVIITAIVVPVVLLTRDDSDIRRKFSLEDYLNNDFQYKSYNVRWMS	A6MJI1	1-753	Tropidechis carinatus	753	753	Lh_DPP01	1	Full Sequence
						GHEYVYTNQNNVFLYNIDDGKETIILSNNTLENWNNSVAILSPDKKFALLRYSYEKVWRH
						SYTASYHIYDLNNRTIITENPLPTTIQYISWSPAGHKLAYVYHNNIYVKTTPNAKPVEIT
						ENGAENKILNGLADWVYEEEMFGTHSALWWSPSGRFLAFAEINDTEVPLIEYSFYSEDTL
						QYPKTIKIPYPKAGATNPTIRLFVVDILTLHQKNISEIVAPSSIISGDHYLSVVTWVTDE
						RICLQWLRRIQNFSMLTICDYSSDVWQCPKNREHPEESKTGWVGRFQPSEPYFASDKISY
						YKIISDSQGYKHIHYTDSTGKVKPITSGKWEVISIAAVTNNSLYFISNEFDGRPGGRHLY
						KVDLKHDLKKTCITCDPNKEACQYFSVSFSTDARYYKLNCYGPGLPYFTLQSSKTDKAIK
						NLENNDNLKNVLKEIQMPSKRLRNITLHGQTYWYQMILPPNFDESKKYPLLIDVYAGPCS
						QKADAAFRINWSTYLASSEGIIVASFDGRGSGFQGDKILHAIYRRLGTYEVEDQISAAKL
						FSEMSFVDKDRMAIWGWSYGGYVTSMALGAGSGVFKCGIAVAPVSRWQYYDSIYTERYMG
						LPEKNDNLYFYENSTVMARAENFQMVDYLLIHGTADDNVHFQQAAQISKALVDAQVDFQA
						MWYTDKDHGIEGHAHSHIYHHMSHFIKRCFKLP
					79.4016							1		1
Snake Venom Serine Protease
ID	Toxin ID	Subtype	gene Length	Read	FPKM	A. acid sequence	Accesion	Coverage	Species	A.acid length	ID length	Identified Protein	Coverage	Full Sequence
CL849.Contig1_LHA	Serine protease harobin		2197	2306	53.4241	MALIRVLASLLILQLSYGKSLDNGAKAITSLDRIIGGFECNPNEHRSLVYLYNSAGFFCS	Q5MCS0	1-265	Hydrophis hardwickii	265	265	Lh_SSP01	1	Full Sequence
						GTLLNHEWVLTAAHCNREDIQIRLGVHNVHVHYEDEQIRVPKEKLCCLSTNNCTQFSQDI
						MLIRLNSSVNYSEHIAPLSLPSNPPSMGSVCYVMGWGTITSPEVTYPEVPHCVDINILHI
						PVCQAAYPTMSGKNILCAGILEGGKDSCKGDSGGPLICNGQIQGIVSWGRFPCAQLLEPG
						VYTKVFDYKDWIEGIIAGNSNVICP
					53.4241							1		1
5' Nucleotidase
ID	Toxin ID	Subtype	gene Length	Read	FPKM	A. acid sequence	Accesion	Coverage	Species	A.acid length	ID length	Identified Protein	Coverage	Full Sequence
Unigene21829_LHA	5' nucleotidase		1744	409	11.9367	MTTSWSDRLQNAADLPANMDGHALKKYRREAYHRVFVNRSLAMEKIKCFGFDMDYTLAVY	A6MFL8	1-559	Demansia vestigiata	559	559	Lh_NUC01	1	Full Sequence
						KSPEYESLGFDLTVERLVSIGYPQELLSFVYDPTFPTRGLVFDSLYGNLLKVDAYGNILV
						CAHGFNFMRGPEIREQYPNKFIQRDDTDRFYILNTLFNLPETYLLACLIDFFTNCDRYSS
						CETGFKEGDLFMSFRSMFQDVRDAVDWVHYKGSLKEKTVENLYKYVVKDGKLPLLLSRMN
						EVGKVFLATNSDYKYTDKIMTYLFDFPHGPKPGSSHRPWQSYFDLILVDARKPLFFGEGT
						VLRQVDTVTGKLKIGTYTGPLQHGIVYSGGSSDTVCDLLGAKGKDILYIGDHIFGDILKS
						KKRQGWRTFLVIPELAQELHVWTDKSCLFEELQSLDIFLAELYKHLDSSSNERPDISSIQ
						RRIKKVTHDMDMCYGMMGSLFRSGSRQTLFASQVMRYADLYAASFINLLYYPFSYLFRAA
						HVLMPHESTVEHTHVDINETESPMATRNRTSVDFKDSDKRHQLTRSVSEIKPPNLFPQTP
						QEITHCHDEDDDEEEEEEE
Unigene9840_LHA	5'-nucleotidase domain-containing protein 3		1084	89	4.179	KGIMYHAIEADIEKYICYAEQTRAVLAKLAAHGKKMFLITNSPSSFVDRGMKFIVGKDWR	V8P4R1	177-468	Ophiophagus hannah	292	468	Lh_NUC02	0.623932	Not Full
						DLFDVVIVQAEKPNFFNDKRRPFRKVTERGVLLWDKIHELQKGQIYKQGNLYEFLKLTGW
						RGSKVLYFGDHIYSDLADLTLKHGWRTGAIIPELRREIKIMNTEQYIQTMTWLQTLTGLL
						EHMQIHKNPDCQMILNEWKKERKEMREMTRNFFNSQFGSLFRTDQNPTYFLRRLSRFADI
						YMASLSCLLNYDHDYTFYPRRTPLQHELPIWSDQLCTGTFRIPFLQEMIQIK
CL2867.Contig2_LHA	5'-nucleotidase		1099	57	2.6399	SGIITLEELTAVLPFGGTFDLLQIKGSTLRQAFEHSVHRHGQGTGELLQVSGIKVVYDLS	V8NYW9	87-241	Ophiophagus hannah	155	254	Lh_NUC03	0.610236	Not Full
						QKPGKRVVSLNVLCTKCRVPSYVPLEMEKTYKVLLPSFLAAGGDGYYMLKGDSSNHSSGD
						LDISIVGDYIKRMGKVFPAMEGRMMFSAGTLFQAH
					18.7556							4		1
Vascular Endothelial Growth Factor
ID	Toxin ID	Subtype	gene Length	Read	FPKM	A. acid sequence	Accesion	Coverage	Species	A.acid length	ID length	Identified Protein	Coverage	Full Sequence
Unigene26301_LHA	Vascular endothelial growth factor C		2060	548	13.5401	MHLLGLFSLGCYLAAAAVVLLVAREPAIAAAYESGQGYYEEEPDLGEAKNYANKELEDQL	V8NCP7	1-421	Ophiophagus hannah	421	421	Lh_VGF01	1	Full Sequence
						RSVSSVDELMTVLYPEYWKMFKCQLRKGGWPHREQSNFDGRTGDSNPIKFAAAHYNTEIL
						KSIDNEWRKTQCMPREVTVDVGKESGATTNIFFKPPCVSVYRCGGCCNSEGLQCMNISTS
						YVSKTLFEITVPLSHGPKPVTISFANHTSCRCMSKLDVYRQVHSIIRRSLPVLQAQCQIT
						NKTCPKSHIWNNHLCRCLAQHDFSFSSYPPDTDTAEGFHDICGSNKELDEETCQCVCKGG
						VTPSSCGIHKELDRTSCQCTCKNKLLPSSCGLNKEFDEEKCQCVCKRTCPKHQPLNPTKC
						ICECVESPNKCFLKGERFHHQTCSCYRRPCTVRKKRCDSGFYYSEEVCRCVPTYWKLPLI
						N
					13.5401							1		1
Hyaluronidase
ID	Toxin ID	Subtype	gene Length	Read	FPKM	A. acid sequence	Accesion	Coverage	Species	A.acid length	ID length	Identified Protein	Coverage	Full Sequence
Unigene27445_LHA	Hyaluronidase		2196	237	5.4932	FLSDLERMQGGNALAVPWLMFLAVAHALGQYEKPAFTPIFTRRPFIVAWNAPTQDCEPRF	V8PHI0	19-469	Ophiophagus hannah	481	469	Lh_HYA01	0.96162	Full Sequence
						KVQLDYSVFDVQASPNEGFVDQNLTIFYRERLGLYPYYDANKVPINGGVPQNSSLERHLI
						RLTESIQKYIRSDSKEGLAVIDWEEWRPIWIRNWQPKDIYRNASRKLVLARRPKLQEDQL
						KKEAQYEFESSACDFMRETLRYAKSFRPRQLWGYYLFPDCYNHDYRNNQDSYTGHCPDVE
						KTRNDHLAWLWKESTALFPSIYLEPELANTGNGRKFVRSRVKEGLRISQQHHDNYALPVF
						VYTRPTYSNHQDLFLSETDLISTIGESAALGAAGAIFWGDAGNTGSKKNCQLIKTYIEEP
						LGHYIINVTTAAELCSQTLCRGHGRCRRQESEASIFLHLNPNSFQIYRNESKHPKPLLAA
						KGKLSQADISFLKTHFQCHCYQGWHGKGCEKQLNPPGGGPSTSYTLGLQMLMTVFLLVCL
						H
Unigene37255_LHA	Hyaluronidase		961	57	3.019	PADKVIEVAQLEFQQSAWAFMRQTLAHSETLRPKGFWGFYGFPNCYNNQFQYANYTGECP	V8PFK9	144-419	Ophiophagus hannah	276	455	Lh_HYA02	0.606593	Not Full
						EIEKQRNNKLYWLWNQSRALYPSIYLPQILRLTHKTLEFARHRIQESFRVLKWTQNDIPV
						LPYTTIVYESTHNFLTQEDLVHTIGESVSQGAAGVILWGSTNFSKSREACLEVKEYVDTL
						LGPYIMNVTSSTKLCSKILCSKHGRCVRQDNHPEAFLHLNSASFTIKKHNVAPGFILIGR
						MSVKDQIKMAQEFACQCYDGWKGLHCEKKSIHNEVF
Unigene45610_LHA	Hyaluronidase		161	9	2.8453	LTLWFCLLNVFLMVWNHNMTEGSPAILGHPFISVWNAPMQICQEKYKISLDLR	V8PFK9	1-35	Ophiophagus hannah	53	455	Lh_HYA03	0.0769231	Not Full
CL2688.Contig1_LHA	Hyaluronidase		1734	66	1.9373	SALALKSAQLPVFRRMPFIAAWNAPTDHCFIRYNITISLKMFHVIGSPFAKARGQNVTIF	V8P1Z9	344-660	Ophiophagus hannah	317	797	Lh_HYA04	0.397742	Not Full
						YVNRLGYYPWYTSQEIPINGGLPQNFSLQMHLQKANQDINYYIPDKDFTGLAVIDWEHWR
						PQWERNWNTKNIYKRQSRKLISNLQENISANAIERLAKFSFEKCAKAFMKETIQLGIKSR
						PKGLWGYYLYPDCHNYNFHEQNYTGSCPENELMRNNELLWLWNSSAALYPSIGIKKSLGS
						SENTLRFSQFRVKESMRISFMTAHDYSLPVFVYTRLDYRDQPLLFLSMQDLVSTIGESAA
						LGAAGIVIWGDMNLTSS
					13.2948							4		1
Phosphodiesterase
ID	Toxin ID	Subtype	gene Length	Read	FPKM	A. acid sequence	Accesion	Coverage	Species	A.acid length	ID length	Identified Protein	Coverage	Full Sequence
Unigene11585_LHA	2',5'-phosphodiesterase 12		2403	299	6.3332	CPKLQVEFGSARDCLFRWYYEQKIEPAETSSAAASNSWVEAPAGSERVFMPTNAQIGRRL	V8PEM5	176-588	Ophiophagus hannah	425	593	Lh_PDE01	0.716695	Not Full
						KLVCIPGNGEQRYGLPREAESVGPVEAGPGACTFEARHLYTKKIAAPGLIRVVSYNILAD
						IYARTELSRTVLYPYCAPYSLELDYRQNLLKKELAGYNADIICLQEVDKSVFVDSLGPAL
						DAFGLEGLFRIKERQHEGLATFYRRDKFRLLSQHDIAFNQALLEDPLQRELRDKVATCPQ
						VEESLLKRSSALQVSVLQSQNDSSRKICVANTHLFWHPKGENIRLIQVAIALSHIKHVIN
						DMYPATPLILCGDFNATPSTGTYTFVNSGSITEDHESWDSEVKEQRFAMSLIHKFCLKSA
						CGEPAYTNYVGGFHGCLDYIFIDANVLEVEQVIPLPSHEEVTTHQALPSVSHPSDHIALI
						CDIKW
Unigene5636_LHA	2',5'-phosphodiesterase 12		384	17	2.2533	MNGVSHGLLRRLLGTLKVFPVLRRPAKQRLTWWFSTVTMERAVVRCVPAEPKLSVSIVLQ	V8PEM5	1-107	Ophiophagus hannah	107	593	Lh_PDE02	0.180438	Not Full
						DGKTRHVHRDQTEPLGQALARIANNVSKGQAKKAKKSKKAQSEAEPG
Unigene5635_LHA	2',5'-phosphodiesterase 12		150	6	2.036	PGTPSELVPVRLFSQDGEAVAEDVPNEEAWKDGSVLQIGETRYRVER	V8PEM5	106-152	Ophiophagus hannah	47	593	Lh_PDE03	0.079258	Not Full
					10.6225							3		0
Waprin
ID	Toxin ID	Subtype	gene Length	Read	FPKM	A. acid sequence	Accesion	Coverage	Species	A.acid length	ID length	Identified Protein	Coverage	Full Sequence
Unigene6666_LHA	Supwaprin-a		267	42	8.0066	LLTLWAELTPVSGQDPTKKSGLCPFETEKLPCGRNCKNDLSCSGEQKCCRFGCLYECTDA	B5KGY9	16-75	Austrelaps superbus	64	75	Lh_WAP01	1	Full Sequence
						IYVK
					8.0066							1		0
Natriuretic Peptide
ID	Toxin ID	Subtype	gene Length	Read	FPKM	A. acid sequence	Accesion	Coverage	Species	A.acid length	ID length	Identified Protein	Coverage	Full Sequence
Unigene18036_LHA	Natriuretic peptide Oh-NP		673	61	4.6134	APAGGTKASQIMQVLLPESKKSWAAKDRTVEPDNPAGGGGGDSRSQQELAKKDLRNNCFG	D9IX98	105-210	Ophiophagus hannah	105	210	Lh_NP01	0.570652	Not Full
						HRIDRIGHSSDMGCRRRTDPPPAPPAAPSAAPLAAAQFNSKPSQAA
Unigene40190_LHA	Natriuretic peptide Na-NP		188	9	2.4366	ARDRMVHPEHHAGGGGDLRLLKRLIQKALGNNCFGHRLDRIGSTSGMGCKNPPPTAPPA	D9IX97	62-112	Naja atra	59	165	Lh_NP02	0.42446	Not Full
					7.05							2		0
Cobra Venom Factor
ID	Toxin ID	Subtype	gene Length	Read	FPKM	A. acid sequence	Accesion	Coverage	Species	A.acid length	ID length	Identified Protein	Coverage	Full Sequence
Unigene6639_LHA	A.superbus venom factor 1	CVF-like/ AVF	5119	669	6.652	MEGMALYLLAALLIGFPGSSHGAVYTLITPGVLRTDTEEQILVEAHGDSAPKQPVISVHD	Q0ZZJ6	1-1652	Austrelaps superbus	1652	1652	Lh_CVF01	1	Full Sequence
						FPRRQKTLFQARVDMNPAGGMLVTPTIKIPAKELNKDSRQNQYVVVKVSGLPIELEKVVL
						LSYQSGFVFIQTDKGIYTPGSPVRYRVFSMDYNMHRMDKTVIVEFQTPEGVVVSSNPVNP
						SSVLIRPYNLPELVSFGTWKAVAKYEHSPEESYTAYFDVREYVLPSFEVRLQPSDKFLYI
						DGNKNFHVSITARYLYGKKVEGVAFVLFGVKIDDAKKSIPDSLTRIPIIDGDGEAILKRD
						TLRSRFQNLNQLVGHTLYASVTVMTESGSDMVVTEQSGIHIVTSPYQIYFTKTPKYFKPG
						MPYELTVYVTNPDGSPAANVPVVSEAIHSEGTTLSDGTAKLILNTLLNTQNLLITVRTNH
						RDLPRERQATKSMTATAYQTQGGSGNYLHVAITSTEIKAGDNLPVNFNVRGNANSLNQIK
						YFTYLILTKGKIFKVGRQPKGEGQNLVTMNLRITPDLIPSFRFVAYYQVGNNEIVADSVW
						VDVKDTCMGTLVVKGASSRDNRIQKPGGAMKIKLEGDPGARVGLVAVDKAVYVLNDKYKI
						SQAKIWDTIEKSDFGCTAGGGQNNLGVFEDAGLALTTSTNLNTKQRSVATCPQPTNRRRR
						SSVLLLDSKASKAAQFQDQNLRKCCEDGMHENPMGYTCEKRAKYIQEGDACKAAFLECCH
						YIKGIRDENQRETELFLARSDFEDDFFGEDNIISRSDFPESWLWLTEDLKEPPNNQGISS
						KTLSFYLRDSITTWEVLAVSIAPTKGICVAEPYEITVMKDFFIDLRVPYSVVKNEQVEIR
						AILYNYADEDINVRVELLYNPAFCSASTEGQRYRVQVPIRALSSWAVPFVIVPLQQGLHD
						VEVKASVQGLLVSDGVKKKLKVVPEGERKNIVTVIELDPSVKGVGGTQEQTVIANKLDDK
						VPETEIETKISVLGDPVAQIIENSIDGSKLKHLIITPSGCGEQNMITMTPSVIATYYLDA
						TGQWENLGVDRRTEAVKQIMKGYAQQMVYKKADHSYAAFPNRASSSWLTAYVVKVFAMAA
						KTVKDIKHDIICGGVKWLILNRQQPDGVFKENAPVIHGEMLGGTKGAEPEVSLTAFILVA
						LLESRSICNEHINILDSSINKAIDYLLKKYEKLQRPYTTALTAYALAAAERLNDDRVLMA
						ASTGRNRWEEYNARTYNIEGTSYALLALLKMKKFAEAGPVVKWLIDQKYYGGTYGQTQAT
						VMVFQALAEYEIQMPTHKDLNLHISINLPEREVPLSYSINYGNALVARTAETKLNEDFTV
						SASGDGKATMTILTVYNAQLREDANICNKFHLDVSVENAQLNSKQAKGAKGTLRLKICTR
						YLGEIDSTMTIIDVSMLTGFLPDAEDLTRLSKGVDRYISKFEIDNDIVQKGTVVIYLDKL
						SHSEVECLHFKIHKHFEVGFIQPGSVKVYNYYNLDEQCTKFYHPDKGTGLLNKICHGNIC
						RCAEETCSLLNQQKKIDLQLRIQKACAPNVDYVYKAKLLRIEEKDGNDIYVMDVLEVIKG
						GTDRNPQAKARQYVSQRKCQEALNLKLNNDYLIWGLSSDLWPMKNDFSYLITKNTWIERW
						PNEDECQDEEFQKLCDDFTQLSNTLTIFGCPT
					6.652							1		1
Nerve Growth Factor
ID	Toxin ID	Subtype	gene Length	Read	FPKM	A. acid sequence	Accesion	Coverage	Species	A.acid length	ID length	Identified Protein	Coverage	Full Sequence
CL3764.Contig2_LHA	NGF-Hop-5		391	35	4.5562	MVYSIMSMLCCTLIIAFLIGIWATPISEDNVPLGSPATSDTSCAQIHKGLKTSQNTHQHH	R4G2H9	1-116	Hoplocephalus bungaroides	113	248	Lh_NGF01	0.4	Not Full
						PAPKKAEDQEFRSAANIIVDPKLFQKRRFQSPRVLFSTHPPPLSRSEQSVEFL
CL3764.Contig1_LHA	Venom nerve growth factor 1		255	10	1.996	MSMLCYTLIIAFLIGIWAAPKSEDNVPLGSPATSDLSDTSCAQTHEGLKTSRNTDQRHPA	Q3HXY6	1-80	Notechis scutatus	80	244	Lh_NGF02	0.274336	Not Full
						PKKAEDQELGSPANIIVDPK
					6.5522							2		0
Aminopeptidase			Keyword: Aminopeptidase
ID	Toxin ID	Subtype	gene Length	Read	FPKM	A. acid sequence	Accesion	Coverage	Species	A.acid length	ID length	Identified Protein	Coverage	Full Sequence
Unigene31472_LHA	Aminopeptidase N		244	21	4.3806	DAISYSKVRRELSETLPDFESRRDLLSALPDRLHPRKDSGQMHANARSREIHPTAREGNS	V8NGF6	427-499	Ophiophagus hannah	73	499	Lh_AP01	0.146293	Not Full
						PHPADASHQAEKS
					4.3806							1		0
Neprilysin
ID	Toxin ID	Subtype	gene Length	Read	FPKM	A. acid sequence	Accesion	Coverage	Species	A.acid length	ID length	Identified Protein	Coverage	Full Sequence
CL4331.Contig2_LHA	Neprilysin		5274	335	3.2331	MAKSESQMDITEMNSPKPKRKLRWSPLEIGLAVVVLLLAIVAITMIILYATYDDGICKTS	V8NQ76	16-675	Ophiophagus hannah	750	675	Lh_NEP01	0.976296	Full Sequence
						DCIKSAARIIENMDTAAEPCNNFYQYACGGWLKRHIIPETSSRYSNFDILRDELEVVLKD
						VLEKNDSNDIEAVAKAKILYRSCINEAAINSKKGKPLINLMTNISEWPIAADNWDLNHGS
						AWSAEKSIAELNFQFGRKVIINMFVGTDDKNSLQHILHVDQPRLGLPSRDYYECTGLYAE
						ACSAYIHFMTSVAKLIRQERNLSINDIEISTEVERIMALEKEIANITTKDEDRNDPLLLY
						HKMKLSDLQKNFSFEINNQTFDWLKFVNYIMKTVAIEVKNTEDIIVYAPDYLIKLKSVIS
						HYTAREIQNYISWRYIMDMVSSLSREYKDTKTNFRKVLYGTTSDTAIWRRCANYVNSIMG
						NAVGRLYVQEAFAGESKHVVQEMITQIREVFINTLEELSWMDAETKQKAEEKAVAIKERI
						GYPDDILTNTEKLNQEYKGLTYKEEEYFENLIENLRFSQKERLKKLKEKVDKDEWITGAA
						VVNAFYSPSRNQIVFPAGILQPPFFSASQSKSLNFGGIGMVIGHEITHGFDDNGRNFNAE
						GDLIDWWSQESANNFKSQSQCMIYQYGNFSWDLAAGQNLSGINTLGENIADNGGIRQAYR
						AYESYVQKNGEEKRLPGLDLNHKQLFFLNFAQVWCGTYRPEYAVNSIKTDVHSPGKFRVL
						GSLQNNLEFSKAFKCTDKDYMDPVKKCRVW
					3.2331							1		1
L-amino-acid Oxidase
ID	Toxin ID	Subtype	gene Length	Read	FPKM	A. acid sequence	Accesion	Coverage	Species	A.acid length	ID length	Identified Protein	Coverage	Full Sequence
CL1428.Contig1_LHA	L-amino-acid oxidase		175	6	1.7451	PNHNFTSGVGVIVAYVLADDSDFFQALDIKTSADIVINDLSLIHQLPKNEIQDLCYPS	A8QL51	377-434	Bungarus multicinctus	58	517	Lh_LAO01	0.112186	Not Full
					1.7451							1		0
Acetylcholinesterase (AChE)
ID	Toxin ID	Subtype	gene Length	Read	FPKM	A. acid sequence	Accesion	Coverage	Species	A.acid length	ID length	Identified Protein	Coverage	Full Sequence
Unigene66153_LHA	Acetylcholinesterase		175	4	1.1634	SSVAILPGRASELKVSTQMGWVRGLSLPVLDGHVSAFLGIPFAEPPVDRMRFLRPEP	Q92035	25-81	Bungarus faciatus	57	606	Lh_ACE01	0.0916955	Not Full
					1.1634							1	0
	No FASTA
	Having same/repetitive sequences and treated as an identified toxin
	Having same/repetitive sequences and treated as an identified toxin
	Having same/repetitive sequences and treated as an identified toxin
	Having same/repetitive sequences and treated as an identified toxin
